# Supplementary material for: The Seed Germination Test as a Valuable Tool for the Short-Term Phytotoxicity Screening of Water-Soluble Polyamidoamines
Source: Polymers (Basel). 2024 Jun 19;16(12):1744. doi: 10.3390/polym16121744 (PMC11207469; doi:10.3390/polym16121744)
Supplement: Supplementary file 1 [file polymers-16-01744-s001.zip]

Archive with 1 entries (1 files):
- polymers-3039928-supplementary.pdf
